# Supplementary material for: Convergence and stability analysis of recurrent neural networks for rapid structural damage assessment under seismic loads
Source: PLoS One. 2025 Nov 7;20(11):e0336101. doi: 10.1371/journal.pone.0336101 (PMC12594378; doi:10.1371/journal.pone.0336101)
Supplement: S1 Data — (XLSX) [file pone.0336101.s001.xlsx]

## Sheet: 图7
				Table: Training Stability and Convergence Performance of Different Models under Various Noise Levels
				Noise Level (SNR)	Model Type	Epochs Required to Reach Loss < 0.01 (Average)	Number of Gradient Explosions During Training (>10)
				10 dB	Proposed Improved LSTM	18	3
					Standard LSTM	45	28
					GRU	41	25
					BiLSTM	52	35
					Traditional RNN	68	56
				20 dB	Proposed Improved LSTM	15	2
					Standard LSTM	38	22
					GRU	36	19
					BiLSTM	44	27
					Traditional RNN	59	45
				30 dB	Proposed Improved LSTM	12	1
					Standard LSTM	32	16
					GRU	30	14
					BiLSTM	37	20
					Traditional RNN	50	34
				40 dB	Proposed Improved LSTM	9	0
					Standard LSTM	28	10
					GRU	26	9
					BiLSTM	31	13
					Traditional RNN	42	22
				50 dB	Proposed Improved LSTM	7	0
					Standard LSTM	25	6
					GRU	23	5
					BiLSTM	27	8
					Traditional RNN	38	14

## Sheet: 图8
			Model Type	El-Centro (RMSE)	Kobe (RMSE)	Northridge (RMSE)
			Proposed Improved LSTM	0.08	0.09	0.1
			Standard LSTM	0.15	0.16	0.18
			GRU	0.14	0.15	0.17
			BiLSTM	0.17	0.18	0.2
			Traditional RNN	0.23	0.25	0.27
			Model Type	El-Centro (R²)	Kobe (R²)	Northridge (R²)
			Proposed Improved LSTM	0.96	0.95	0.94
			Standard LSTM	0.89	0.87	0.85
			GRU	0.9	0.88	0.86
			BiLSTM	0.86	0.84	0.82
			Traditional RNN	0.78	0.75	0.72
